# Supplementary material for: Rapid Divergence Followed by Adaptation to Contrasting Ecological Niches of Two Closely Related Columbine Species Aquilegia japonica and A. oxysepala
Source: Genome Biol Evol. 2019 Feb 21;11(3):919–30. doi: 10.1093/gbe/evz038 (PMC6433176; doi:10.1093/gbe/evz038)
Supplement: Supplementary Data [file evz038_supp.zip]

Archive with 12 entries (12 files):
- Fig. S1.pdf
- Fig. S10.pdf
- Fig. S2.pdf
- Fig. S3.pdf
- Fig. S4.pdf
- Fig. S5.pdf
- Fig. S6.pdf
- Fig. S7.pdf
- Fig. S8.pdf
- Fig. S9.pdf
- Supplementary table 5.xlsx
- Supplementary Tables1_4_and_6_7.xlsx
