# Supplementary material for: Rapid Divergence Followed by Adaptation to Contrasting Ecological Niches of Two Closely Related Columbine Species Aquilegia japonica and A. oxysepala
Source: Genome Biol Evol. 2019 Feb 21;11(3):919–30. doi: 10.1093/gbe/evz038 (PMC6433176; doi:10.1093/gbe/evz038)
Supplement: Supplementary Data [file evz038_supp.zip › Supplementary table 5.xlsx]

## Sheet: Chr01
Table S5. Pair-wise genetic distance among the 39 Aquilegia accessions at the chrmosome 1.
Species name	A. coerulea	A. vulgaris	A. sibirica	A. japonica	A. oxysepala	A. japonica	A. japonica	A. oxysepala	A. oxysepala	A. japonica	A. oxysepala	A. oxysepala	A. oxysepala	A. oxysepala	A. japonica	A. japonica	A. oxysepala	A. japonica	A. japonica	A. oxysepala	A. japonica	A. japonica	A. oxysepala	hybrid	A. japonica	A. oxysepala	A. japonica	A. oxysepala	A. japonica	A. japonica	A. oxysepala	A. japonica	A. oxysepala	A. japonica	A. oxysepala	A. japonica	hybrid	A. oxysepala	A. oxysepala
A. coerulea
A. vulgaris	0.622
A. sibirica	0.631	0.575
A. japonica	0.35	0.312	0.299
A. oxysepala	0.372	0.335	0.323	0.031
A. japonica	0.349	0.311	0.298	0.003	0.03
A. japonica	0.349	0.31	0.297	0.003	0.028	0.002
A. oxysepala	0.356	0.319	0.307	0.014	0.018	0.014	0.013
A. oxysepala	0.36	0.323	0.311	0.018	0.022	0.018	0.017	0.006
A. japonica	0.349	0.311	0.298	0.002	0.03	0.002	0.002	0.013	0.017
A. oxysepala	0.359	0.323	0.31	0.018	0.021	0.017	0.016	0.005	0.006	0.017
A. oxysepala	0.359	0.322	0.31	0.017	0.02	0.016	0.015	0.004	0.008	0.016	0.007
A. oxysepala	0.356	0.319	0.307	0.014	0.018	0.014	0.013	0.001	0.006	0.013	0.005	0.004
A. oxysepala	0.364	0.327	0.316	0.023	0.024	0.022	0.021	0.01	0.014	0.022	0.013	0.011	0.01
A. japonica	0.35	0.312	0.299	0.005	0.03	0.004	0.003	0.015	0.018	0.003	0.018	0.016	0.014	0.023
A. japonica	0.352	0.314	0.301	0.005	0.033	0.005	0.005	0.017	0.021	0.004	0.02	0.019	0.017	0.025	0.007
A. oxysepala	0.356	0.32	0.308	0.015	0.018	0.014	0.013	0.001	0.006	0.014	0.005	0.005	0.001	0.01	0.015	0.017
A. japonica	0.35	0.311	0.298	0.004	0.03	0.003	0.002	0.014	0.018	0.003	0.017	0.016	0.014	0.022	0.002	0.006	0.014
A. japonica	0.348	0.31	0.297	0.002	0.029	0.001	0.001	0.013	0.017	0.001	0.016	0.015	0.013	0.021	0.003	0.004	0.013	0.002
A. oxysepala	0.363	0.326	0.314	0.021	0.024	0.02	0.019	0.008	0.012	0.02	0.011	0.01	0.008	0.016	0.02	0.023	0.009	0.02	0.02
A. japonica	0.35	0.311	0.298	0.004	0.03	0.003	0.002	0.014	0.018	0.003	0.017	0.016	0.014	0.022	0.002	0.006	0.014	0.002	0.002	0.02
A. japonica	0.353	0.315	0.302	0.007	0.034	0.006	0.006	0.018	0.022	0.006	0.021	0.02	0.018	0.026	0.008	0.009	0.018	0.007	0.005	0.025	0.007
A. oxysepala	0.357	0.321	0.308	0.016	0.019	0.015	0.014	0.003	0.007	0.015	0.006	0.005	0.003	0.011	0.015	0.018	0.003	0.014	0.014	0.008	0.014	0.019
hybrid	0.356	0.319	0.307	0.014	0.018	0.013	0.011	0.003	0.007	0.013	0.006	0.005	0.003	0.011	0.013	0.016	0.003	0.013	0.012	0.009	0.013	0.017	0.004
A. japonica	0.35	0.312	0.299	0.005	0.027	0.005	0.003	0.011	0.015	0.004	0.014	0.013	0.011	0.019	0.004	0.008	0.011	0.004	0.004	0.017	0.004	0.009	0.011	0.011
A. oxysepala	0.36	0.324	0.311	0.019	0.022	0.018	0.017	0.006	0.01	0.018	0.009	0.008	0.006	0.014	0.019	0.021	0.006	0.018	0.017	0.013	0.019	0.022	0.007	0.008	0.015
A. japonica	0.349	0.311	0.298	0.004	0.03	0.003	0.002	0.014	0.018	0.003	0.017	0.016	0.014	0.022	0.003	0.006	0.014	0.002	0.002	0.02	0.002	0.007	0.014	0.013	0.004	0.018
A. oxysepala	0.357	0.321	0.308	0.016	0.019	0.015	0.014	0.003	0.007	0.015	0.006	0.006	0.003	0.012	0.016	0.018	0.003	0.015	0.014	0.009	0.015	0.019	0.004	0.004	0.012	0.007	0.015
A. japonica	0.35	0.311	0.298	0.004	0.03	0.003	0.002	0.014	0.018	0.003	0.017	0.016	0.014	0.022	0.002	0.006	0.014	0	0.002	0.02	0.002	0.007	0.014	0.013	0.004	0.018	0.002	0.015
A. japonica	0.349	0.311	0.298	0.003	0.029	0.003	0.001	0.013	0.017	0.002	0.016	0.015	0.013	0.021	0.002	0.006	0.013	0.002	0.002	0.019	0.002	0.007	0.013	0.012	0.003	0.018	0.001	0.014	0.002
A. oxysepala	0.361	0.324	0.312	0.019	0.022	0.019	0.017	0.007	0.011	0.018	0.01	0.008	0.006	0.015	0.018	0.022	0.007	0.018	0.018	0.012	0.018	0.023	0.007	0.007	0.015	0.011	0.018	0.008	0.018	0.017
A. japonica	0.35	0.312	0.299	0.005	0.03	0.004	0.003	0.015	0.018	0.004	0.018	0.016	0.014	0.023	0.004	0.007	0.015	0.003	0.003	0.02	0.003	0.008	0.015	0.013	0.004	0.019	0.003	0.016	0.003	0.002	0.018
A. oxysepala	0.358	0.322	0.31	0.017	0.019	0.016	0.015	0.004	0.008	0.016	0.007	0.006	0.004	0.012	0.017	0.019	0.004	0.016	0.015	0.01	0.016	0.02	0.005	0.005	0.013	0.008	0.016	0.005	0.016	0.015	0.009	0.017
A. japonica	0.349	0.31	0.297	0.003	0.029	0.002	0.001	0.013	0.017	0.002	0.016	0.015	0.013	0.021	0.002	0.005	0.013	0.001	0.001	0.019	0.002	0.006	0.013	0.012	0.003	0.017	0.001	0.014	0.001	0.001	0.017	0.002	0.015
A. oxysepala	0.356	0.32	0.308	0.015	0.018	0.014	0.013	0.001	0.006	0.014	0.005	0.005	0.001	0.011	0.015	0.017	0.001	0.014	0.013	0.009	0.014	0.018	0.003	0.003	0.011	0.006	0.014	0.004	0.014	0.013	0.007	0.015	0.004	0.013
A. japonica	0.349	0.311	0.298	0.003	0.029	0.003	0.001	0.013	0.017	0.002	0.016	0.015	0.013	0.021	0.002	0.006	0.013	0.002	0.002	0.019	0.002	0.007	0.013	0.012	0.003	0.018	0.002	0.014	0.002	0.001	0.017	0.002	0.015	0.001	0.013
hybrid	0.349	0.31	0.297	0.003	0.029	0.002	0.001	0.013	0.017	0.002	0.016	0.015	0.013	0.021	0.002	0.005	0.013	0.001	0.001	0.019	0.002	0.006	0.013	0.012	0.003	0.017	0.001	0.014	0.001	0.001	0.017	0.002	0.015	0	0.013	0.001
A. oxysepala	0.356	0.32	0.307	0.015	0.018	0.014	0.013	0.001	0.006	0.014	0.005	0.004	0.001	0.01	0.015	0.017	0.001	0.014	0.013	0.008	0.014	0.018	0.003	0.003	0.011	0.006	0.014	0.003	0.014	0.013	0.007	0.015	0.004	0.013	0.001	0.013	0.013
A. oxysepala	0.358	0.321	0.309	0.016	0.018	0.015	0.014	0.003	0.007	0.015	0.006	0.005	0.003	0.011	0.016	0.018	0.003	0.015	0.014	0.009	0.015	0.019	0.004	0.004	0.012	0.007	0.015	0.005	0.015	0.014	0.008	0.016	0.004	0.014	0.003	0.014	0.014	0.003
Interspecific genetic divergence between the Aquilegia japonica and A. oxysepala are highlighted with light orange color; Interspecific genetic divergence between the two species and A. sibirica are highlighted with light green color.

## Sheet: Chr02
Table S5. Pair-wise genetic distance among the 39 Aquilegia accessions at the chrmosome 2.
Species name	A. coerulea	A. vulgaris	A. sibirica	A. japonica	A. oxysepala	A. japonica	A. japonica	A. oxysepala	A. oxysepala	A. japonica	A. oxysepala	A. oxysepala	A. oxysepala	A. oxysepala	A. japonica	A. japonica	A. oxysepala	A. japonica	A. japonica	A. oxysepala	A. japonica	A. japonica	A. oxysepala	hybrid	A. japonica	A. oxysepala	A. japonica	A. oxysepala	A. japonica	A. japonica	A. oxysepala	A. japonica	A. oxysepala	A. japonica	A. oxysepala	A. japonica	hybrid	A. oxysepala	A. oxysepala
A. coerulea
A. vulgaris	0.622
A. sibirica	0.631	0.575
A. japonica	0.35	0.312	0.299
A. oxysepala	0.372	0.335	0.323	0.031
A. japonica	0.349	0.311	0.298	0.003	0.03
A. japonica	0.349	0.31	0.297	0.003	0.028	0.002
A. oxysepala	0.356	0.319	0.307	0.014	0.018	0.014	0.013
A. oxysepala	0.36	0.323	0.311	0.018	0.022	0.018	0.017	0.006
A. japonica	0.349	0.311	0.298	0.002	0.03	0.002	0.002	0.013	0.017
A. oxysepala	0.359	0.323	0.31	0.018	0.021	0.017	0.016	0.005	0.006	0.017
A. oxysepala	0.359	0.322	0.31	0.017	0.02	0.016	0.015	0.004	0.008	0.016	0.007
A. oxysepala	0.356	0.319	0.307	0.014	0.018	0.014	0.013	0.001	0.006	0.013	0.005	0.004
A. oxysepala	0.364	0.327	0.316	0.023	0.024	0.022	0.021	0.01	0.014	0.022	0.013	0.011	0.01
A. japonica	0.35	0.312	0.299	0.005	0.03	0.004	0.003	0.015	0.018	0.003	0.018	0.016	0.014	0.023
A. japonica	0.352	0.314	0.301	0.005	0.033	0.005	0.005	0.017	0.021	0.004	0.02	0.019	0.017	0.025	0.007
A. oxysepala	0.356	0.32	0.308	0.015	0.018	0.014	0.013	0.001	0.006	0.014	0.005	0.005	0.001	0.01	0.015	0.017
A. japonica	0.35	0.311	0.298	0.004	0.03	0.003	0.002	0.014	0.018	0.003	0.017	0.016	0.014	0.022	0.002	0.006	0.014
A. japonica	0.348	0.31	0.297	0.002	0.029	0.001	0.001	0.013	0.017	0.001	0.016	0.015	0.013	0.021	0.003	0.004	0.013	0.002
A. oxysepala	0.363	0.326	0.314	0.021	0.024	0.02	0.019	0.008	0.012	0.02	0.011	0.01	0.008	0.016	0.02	0.023	0.009	0.02	0.02
A. japonica	0.35	0.311	0.298	0.004	0.03	0.003	0.002	0.014	0.018	0.003	0.017	0.016	0.014	0.022	0.002	0.006	0.014	0.002	0.002	0.02
A. japonica	0.353	0.315	0.302	0.007	0.034	0.006	0.006	0.018	0.022	0.006	0.021	0.02	0.018	0.026	0.008	0.009	0.018	0.007	0.005	0.025	0.007
A. oxysepala	0.357	0.321	0.308	0.016	0.019	0.015	0.014	0.003	0.007	0.015	0.006	0.005	0.003	0.011	0.015	0.018	0.003	0.014	0.014	0.008	0.014	0.019
hybrid	0.356	0.319	0.307	0.014	0.018	0.013	0.011	0.003	0.007	0.013	0.006	0.005	0.003	0.011	0.013	0.016	0.003	0.013	0.012	0.009	0.013	0.017	0.004
A. japonica	0.35	0.312	0.299	0.005	0.027	0.005	0.003	0.011	0.015	0.004	0.014	0.013	0.011	0.019	0.004	0.008	0.011	0.004	0.004	0.017	0.004	0.009	0.011	0.011
A. oxysepala	0.36	0.324	0.311	0.019	0.022	0.018	0.017	0.006	0.01	0.018	0.009	0.008	0.006	0.014	0.019	0.021	0.006	0.018	0.017	0.013	0.019	0.022	0.007	0.008	0.015
A. japonica	0.349	0.311	0.298	0.004	0.03	0.003	0.002	0.014	0.018	0.003	0.017	0.016	0.014	0.022	0.003	0.006	0.014	0.002	0.002	0.02	0.002	0.007	0.014	0.013	0.004	0.018
A. oxysepala	0.357	0.321	0.308	0.016	0.019	0.015	0.014	0.003	0.007	0.015	0.006	0.006	0.003	0.012	0.016	0.018	0.003	0.015	0.014	0.009	0.015	0.019	0.004	0.004	0.012	0.007	0.015
A. japonica	0.35	0.311	0.298	0.004	0.03	0.003	0.002	0.014	0.018	0.003	0.017	0.016	0.014	0.022	0.002	0.006	0.014	0	0.002	0.02	0.002	0.007	0.014	0.013	0.004	0.018	0.002	0.015
A. japonica	0.349	0.311	0.298	0.003	0.029	0.003	0.001	0.013	0.017	0.002	0.016	0.015	0.013	0.021	0.002	0.006	0.013	0.002	0.002	0.019	0.002	0.007	0.013	0.012	0.003	0.018	0.001	0.014	0.002
A. oxysepala	0.361	0.324	0.312	0.019	0.022	0.019	0.017	0.007	0.011	0.018	0.01	0.008	0.006	0.015	0.018	0.022	0.007	0.018	0.018	0.012	0.018	0.023	0.007	0.007	0.015	0.011	0.018	0.008	0.018	0.017
A. japonica	0.35	0.312	0.299	0.005	0.03	0.004	0.003	0.015	0.018	0.004	0.018	0.016	0.014	0.023	0.004	0.007	0.015	0.003	0.003	0.02	0.003	0.008	0.015	0.013	0.004	0.019	0.003	0.016	0.003	0.002	0.018
A. oxysepala	0.358	0.322	0.31	0.017	0.019	0.016	0.015	0.004	0.008	0.016	0.007	0.006	0.004	0.012	0.017	0.019	0.004	0.016	0.015	0.01	0.016	0.02	0.005	0.005	0.013	0.008	0.016	0.005	0.016	0.015	0.009	0.017
A. japonica	0.349	0.31	0.297	0.003	0.029	0.002	0.001	0.013	0.017	0.002	0.016	0.015	0.013	0.021	0.002	0.005	0.013	0.001	0.001	0.019	0.002	0.006	0.013	0.012	0.003	0.017	0.001	0.014	0.001	0.001	0.017	0.002	0.015
A. oxysepala	0.356	0.32	0.308	0.015	0.018	0.014	0.013	0.001	0.006	0.014	0.005	0.005	0.001	0.011	0.015	0.017	0.001	0.014	0.013	0.009	0.014	0.018	0.003	0.003	0.011	0.006	0.014	0.004	0.014	0.013	0.007	0.015	0.004	0.013
A. japonica	0.349	0.311	0.298	0.003	0.029	0.003	0.001	0.013	0.017	0.002	0.016	0.015	0.013	0.021	0.002	0.006	0.013	0.002	0.002	0.019	0.002	0.007	0.013	0.012	0.003	0.018	0.002	0.014	0.002	0.001	0.017	0.002	0.015	0.001	0.013
hybrid	0.349	0.31	0.297	0.003	0.029	0.002	0.001	0.013	0.017	0.002	0.016	0.015	0.013	0.021	0.002	0.005	0.013	0.001	0.001	0.019	0.002	0.006	0.013	0.012	0.003	0.017	0.001	0.014	0.001	0.001	0.017	0.002	0.015	0	0.013	0.001
A. oxysepala	0.356	0.32	0.307	0.015	0.018	0.014	0.013	0.001	0.006	0.014	0.005	0.004	0.001	0.01	0.015	0.017	0.001	0.014	0.013	0.008	0.014	0.018	0.003	0.003	0.011	0.006	0.014	0.003	0.014	0.013	0.007	0.015	0.004	0.013	0.001	0.013	0.013
A. oxysepala	0.358	0.321	0.309	0.016	0.018	0.015	0.014	0.003	0.007	0.015	0.006	0.005	0.003	0.011	0.016	0.018	0.003	0.015	0.014	0.009	0.015	0.019	0.004	0.004	0.012	0.007	0.015	0.005	0.015	0.014	0.008	0.016	0.004	0.014	0.003	0.014	0.014	0.003
Interspecific genetic divergence between the Aquilegia japonica and A. oxysepala are highlighted with light orange color; Interspecific genetic divergence between the two species and A. sibirica are highlighted with light green color.

## Sheet: Chr03
Table S5. Pair-wise genetic distance among the 39 Aquilegia accessions at the chrmosome 3.
Species name	A. coerulea	A. vulgaris	A. sibirica	A. japonica	A. oxysepala	A. japonica	A. japonica	A. oxysepala	A. oxysepala	A. japonica	A. oxysepala	A. oxysepala	A. oxysepala	A. oxysepala	A. japonica	A. japonica	A. oxysepala	A. japonica	A. japonica	A. oxysepala	A. japonica	A. japonica	A. oxysepala	hybrid	A. japonica	A. oxysepala	A. japonica	A. oxysepala	A. japonica	A. japonica	A. oxysepala	A. japonica	A. oxysepala	A. japonica	A. oxysepala	A. japonica	hybrid	A. oxysepala	A. oxysepala
A. coerulea
A. vulgaris	0.674
A. sibirica	0.551	0.574
A. japonica	0.332	0.367	0.236
A. oxysepala	0.346	0.381	0.25	0.018
A. japonica	0.333	0.368	0.236	0.004	0.018
A. japonica	0.33	0.366	0.234	0.002	0.016	0.002
A. oxysepala	0.331	0.366	0.235	0.003	0.017	0.003	0.001
A. oxysepala	0.336	0.371	0.24	0.008	0.021	0.008	0.006	0.007
A. japonica	0.331	0.366	0.235	0.002	0.017	0.003	0.001	0.001	0.006
A. oxysepala	0.339	0.374	0.242	0.01	0.023	0.011	0.009	0.009	0.012	0.009
A. oxysepala	0.338	0.373	0.242	0.009	0.022	0.01	0.008	0.008	0.013	0.008	0.015
A. oxysepala	0.331	0.366	0.235	0.003	0.017	0.003	0.001	0.001	0.006	0.001	0.009	0.008
A. oxysepala	0.341	0.376	0.245	0.013	0.024	0.013	0.011	0.011	0.016	0.011	0.018	0.015	0.011
A. japonica	0.335	0.371	0.24	0.008	0.022	0.008	0.006	0.007	0.012	0.006	0.015	0.013	0.007	0.017
A. japonica	0.331	0.366	0.234	0.002	0.017	0.002	0	0.001	0.006	0.001	0.009	0.008	0.001	0.011	0.006
A. oxysepala	0.331	0.366	0.235	0.002	0.016	0.003	0	0.001	0.006	0.001	0.009	0.008	0.001	0.011	0.006	0.001
A. japonica	0.331	0.366	0.235	0.003	0.017	0.003	0.001	0.002	0.007	0.001	0.01	0.008	0.002	0.012	0.006	0.001	0.001
A. japonica	0.33	0.366	0.234	0.002	0.016	0.002	0	0.001	0.006	0	0.009	0.008	0.001	0.011	0.006	0	0.001	0.001
A. oxysepala	0.338	0.373	0.242	0.01	0.024	0.01	0.008	0.009	0.014	0.008	0.016	0.015	0.008	0.018	0.014	0.008	0.008	0.009	0.008
A. japonica	0.335	0.37	0.239	0.007	0.022	0.008	0.006	0.006	0.011	0.006	0.014	0.013	0.006	0.016	0.003	0.006	0.006	0.006	0.005	0.014
A. japonica	0.333	0.368	0.237	0.005	0.019	0.005	0.003	0.004	0.009	0.003	0.012	0.011	0.004	0.014	0.009	0.003	0.004	0.004	0.003	0.011	0.008
A. oxysepala	0.339	0.374	0.243	0.01	0.024	0.011	0.009	0.009	0.014	0.009	0.016	0.015	0.009	0.018	0.015	0.009	0.009	0.01	0.009	0.012	0.014	0.012
hybrid	0.331	0.366	0.234	0.002	0.016	0.003	0	0.001	0.006	0.001	0.009	0.008	0.001	0.011	0.006	0.001	0.001	0.001	0	0.008	0.006	0.003	0.009
A. japonica	0.331	0.366	0.235	0.003	0.017	0.003	0.001	0.002	0.007	0.001	0.009	0.008	0.002	0.012	0.007	0.001	0.001	0.002	0.001	0.009	0.006	0.004	0.009	0.001
A. oxysepala	0.332	0.367	0.235	0.003	0.017	0.004	0.001	0.002	0.007	0.002	0.01	0.009	0.002	0.012	0.007	0.002	0.002	0.002	0.001	0.009	0.007	0.004	0.01	0.001	0.002
A. japonica	0.331	0.366	0.234	0.002	0.017	0.003	0	0.001	0.006	0.001	0.009	0.008	0.001	0.011	0.006	0.001	0.001	0.001	0	0.008	0.006	0.003	0.009	0.001	0.001	0.002
A. oxysepala	0.345	0.38	0.249	0.017	0.03	0.017	0.015	0.015	0.02	0.015	0.022	0.022	0.015	0.024	0.021	0.015	0.015	0.016	0.015	0.021	0.02	0.018	0.022	0.015	0.016	0.016	0.015
A. japonica	0.331	0.366	0.235	0.003	0.017	0.003	0.001	0.002	0.007	0.001	0.01	0.009	0.002	0.012	0.006	0.001	0.001	0	0.001	0.009	0.006	0.004	0.01	0.001	0.002	0.002	0.001	0.016
A. japonica	0.331	0.366	0.234	0.002	0.016	0.003	0	0.001	0.006	0.001	0.009	0.008	0.001	0.011	0.006	0.001	0.001	0.001	0	0.008	0.006	0.003	0.009	0	0.001	0.002	0.001	0.015	0.001
A. oxysepala	0.346	0.381	0.25	0.018	0.032	0.019	0.016	0.017	0.022	0.017	0.023	0.022	0.017	0.025	0.022	0.016	0.016	0.017	0.016	0.022	0.022	0.019	0.023	0.016	0.017	0.017	0.016	0.029	0.017	0.016
A. japonica	0.331	0.366	0.235	0.002	0.017	0.003	0.001	0.001	0.006	0.001	0.009	0.008	0.001	0.011	0.006	0.001	0.001	0.001	0.001	0.009	0.006	0.004	0.009	0.001	0.001	0.002	0	0.015	0.001	0.001	0.017
A. oxysepala	0.331	0.366	0.235	0.002	0.016	0.003	0	0.001	0.006	0.001	0.009	0.008	0.001	0.011	0.006	0.001	0.001	0.001	0.001	0.008	0.006	0.004	0.009	0.001	0.001	0.002	0.001	0.015	0.001	0.001	0.016	0.001
A. japonica	0.33	0.365	0.234	0.002	0.016	0.002	0	0.001	0.006	0	0.009	0.008	0.001	0.011	0.006	0	0	0.001	0	0.008	0.005	0.003	0.009	0	0.001	0.001	0	0.015	0.001	0	0.016	0	0
A. oxysepala	0.331	0.366	0.234	0.002	0.016	0.003	0	0.001	0.006	0.001	0.009	0.008	0.001	0.011	0.006	0	0	0.001	0	0.008	0.006	0.003	0.009	0	0.001	0.001	0.001	0.015	0.001	0	0.016	0.001	0	0
A. japonica	0.332	0.367	0.235	0.003	0.017	0.004	0.001	0.002	0.007	0.002	0.01	0.009	0.002	0.012	0.007	0.002	0.002	0.002	0.001	0.009	0.007	0.004	0.01	0.001	0.002	0.003	0.002	0.016	0.002	0.001	0.017	0.002	0.002	0.001	0.001
hybrid	0.33	0.366	0.234	0.002	0.016	0.003	0	0.001	0.006	0.001	0.009	0.008	0.001	0.011	0.006	0	0.001	0.001	0	0.008	0.006	0.003	0.009	0	0.001	0.001	0	0.015	0.001	0	0.016	0.001	0.001	0	0	0.001
A. oxysepala	0.331	0.366	0.235	0.002	0.016	0.003	0	0.001	0.006	0.001	0.009	0.008	0.001	0.011	0.006	0.001	0	0.001	0.001	0.008	0.006	0.004	0.009	0.001	0.001	0.002	0.001	0.015	0.001	0.001	0.016	0.001	0.001	0	0	0.002	0
A. oxysepala	0.332	0.367	0.236	0.003	0.017	0.004	0.001	0.002	0.007	0.002	0.01	0.009	0.002	0.012	0.007	0.002	0.002	0.002	0.002	0.009	0.007	0.005	0.01	0.002	0.002	0.002	0.002	0.016	0.002	0.002	0.017	0.002	0.001	0.002	0.001	0.003	0.002	0.001
Interspecific genetic divergence between the Aquilegia japonica and A. oxysepala are highlighted with light orange color; Interspecific genetic divergence between the two species and A. sibirica are highlighted with light green color.

## Sheet: Chr04
Table S5. Pair-wise genetic distance among the 39 Aquilegia accessions at the chrmosome 4.
Species name	A. coerulea	A. vulgaris	A. sibirica	A. japonica	A. oxysepala	A. japonica	A. japonica	A. oxysepala	A. oxysepala	A. japonica	A. oxysepala	A. oxysepala	A. oxysepala	A. oxysepala	A. japonica	A. japonica	A. oxysepala	A. japonica	A. japonica	A. oxysepala	A. japonica	A. japonica	A. oxysepala	hybrid	A. japonica	A. oxysepala	A. japonica	A. oxysepala	A. japonica	A. japonica	A. oxysepala	A. japonica	A. oxysepala	A. japonica	A. oxysepala	A. japonica	hybrid	A. oxysepala	A. oxysepala
A. coerulea
A. vulgaris	0.584
A. sibirica	0.617	0.588
A. japonica	0.313	0.295	0.321
A. oxysepala	0.321	0.303	0.328	0.013
A. japonica	0.322	0.304	0.328	0.013	0.022
A. japonica	0.311	0.293	0.319	0.004	0.011	0.012
A. oxysepala	0.313	0.296	0.321	0.006	0.013	0.014	0.004
A. oxysepala	0.315	0.297	0.322	0.007	0.015	0.016	0.005	0.007
A. japonica	0.312	0.294	0.319	0.003	0.012	0.012	0.002	0.004	0.006
A. oxysepala	0.314	0.296	0.321	0.006	0.014	0.014	0.004	0.006	0.007	0.005
A. oxysepala	0.318	0.3	0.326	0.011	0.018	0.019	0.009	0.011	0.012	0.009	0.011
A. oxysepala	0.311	0.293	0.319	0.004	0.011	0.012	0.002	0.004	0.005	0.002	0.004	0.009
A. oxysepala	0.323	0.306	0.331	0.016	0.023	0.024	0.014	0.016	0.017	0.015	0.016	0.02	0.014
A. japonica	0.312	0.294	0.319	0.003	0.012	0.012	0.002	0.004	0.006	0.002	0.005	0.009	0.002	0.015
A. japonica	0.312	0.294	0.319	0.003	0.012	0.012	0.002	0.004	0.006	0.002	0.005	0.009	0.002	0.015	0.002
A. oxysepala	0.311	0.293	0.319	0.004	0.011	0.012	0.002	0.004	0.005	0.002	0.004	0.009	0.002	0.014	0.002	0.002
A. japonica	0.312	0.294	0.319	0.003	0.012	0.012	0.002	0.004	0.006	0.002	0.005	0.009	0.002	0.015	0.001	0.002	0.002
A. japonica	0.311	0.293	0.318	0.002	0.011	0.011	0.001	0.003	0.005	0.001	0.004	0.008	0.001	0.014	0.001	0.001	0.001	0.001
A. oxysepala	0.316	0.299	0.324	0.009	0.016	0.017	0.007	0.008	0.01	0.007	0.009	0.014	0.007	0.019	0.007	0.007	0.007	0.007	0.006
A. japonica	0.313	0.295	0.32	0.004	0.013	0.014	0.004	0.006	0.007	0.004	0.006	0.011	0.004	0.016	0.003	0.004	0.004	0.003	0.003	0.009
A. japonica	0.317	0.3	0.325	0.009	0.018	0.018	0.008	0.01	0.012	0.008	0.01	0.015	0.008	0.02	0.008	0.008	0.008	0.008	0.007	0.013	0.009
A. oxysepala	0.314	0.296	0.321	0.006	0.014	0.015	0.004	0.006	0.008	0.005	0.007	0.011	0.004	0.016	0.005	0.005	0.004	0.005	0.004	0.009	0.006	0.01
hybrid	0.318	0.3	0.325	0.01	0.019	0.018	0.009	0.011	0.012	0.009	0.011	0.016	0.009	0.021	0.009	0.009	0.009	0.009	0.008	0.014	0.01	0.015	0.011
A. japonica	0.312	0.294	0.319	0.004	0.012	0.012	0.002	0.004	0.006	0.002	0.005	0.009	0.003	0.015	0.002	0.002	0.002	0.002	0.001	0.008	0.004	0.008	0.005	0.009
A. oxysepala	0.313	0.295	0.321	0.005	0.013	0.014	0.003	0.005	0.007	0.004	0.006	0.01	0.004	0.016	0.004	0.004	0.003	0.004	0.003	0.009	0.005	0.01	0.006	0.011	0.004
A. japonica	0.312	0.294	0.319	0.004	0.012	0.012	0.002	0.004	0.006	0.003	0.004	0.009	0.002	0.015	0.003	0.003	0.002	0.002	0.002	0.007	0.004	0.008	0.004	0.009	0.003	0.004
A. oxysepala	0.313	0.296	0.321	0.006	0.014	0.014	0.004	0.006	0.007	0.005	0.006	0.01	0.004	0.015	0.005	0.005	0.004	0.004	0.004	0.009	0.006	0.01	0.006	0.011	0.005	0.005	0.004
A. japonica	0.312	0.294	0.319	0.003	0.012	0.012	0.002	0.004	0.006	0.002	0.005	0.009	0.002	0.015	0.001	0.002	0.002	0	0.001	0.007	0.003	0.008	0.005	0.009	0.002	0.004	0.002	0.004
A. japonica	0.311	0.293	0.318	0.003	0.011	0.011	0.001	0.003	0.005	0.002	0.004	0.008	0.001	0.014	0.002	0.002	0.001	0.002	0.001	0.006	0.003	0.007	0.003	0.008	0.002	0.003	0.001	0.003	0.002
A. oxysepala	0.33	0.312	0.337	0.022	0.029	0.03	0.02	0.022	0.023	0.021	0.022	0.026	0.02	0.03	0.021	0.021	0.02	0.021	0.02	0.024	0.022	0.026	0.022	0.027	0.021	0.021	0.021	0.02	0.021	0.02
A. japonica	0.311	0.293	0.318	0.003	0.011	0.012	0.001	0.003	0.005	0.002	0.004	0.008	0.002	0.014	0.002	0.002	0.001	0.002	0.001	0.007	0.003	0.008	0.004	0.009	0.002	0.003	0.002	0.004	0.002	0.001	0.02
A. oxysepala	0.311	0.293	0.318	0.003	0.011	0.012	0.001	0.003	0.005	0.002	0.004	0.008	0.001	0.014	0.002	0.002	0.001	0.002	0.001	0.006	0.003	0.008	0.004	0.009	0.002	0.003	0.002	0.004	0.002	0.001	0.02	0.001
A. japonica	0.31	0.293	0.318	0.003	0.011	0.011	0.001	0.003	0.004	0.001	0.003	0.008	0.001	0.013	0.002	0.001	0.001	0.001	0	0.006	0.003	0.007	0.003	0.008	0.002	0.003	0.001	0.003	0.001	0	0.019	0.001	0
A. oxysepala	0.311	0.293	0.318	0.003	0.011	0.011	0.001	0.003	0.004	0.002	0.003	0.008	0.001	0.013	0.002	0.002	0.001	0.001	0.001	0.006	0.003	0.007	0.003	0.008	0.002	0.003	0.001	0.003	0.001	0	0.019	0.001	0	0
A. japonica	0.312	0.294	0.319	0.004	0.012	0.013	0.002	0.004	0.006	0.003	0.005	0.009	0.003	0.015	0.003	0.003	0.002	0.003	0.002	0.008	0.004	0.009	0.005	0.009	0.003	0.004	0.003	0.005	0.003	0.002	0.021	0.002	0.002	0.002	0.002
hybrid	0.311	0.293	0.318	0.003	0.011	0.011	0.001	0.003	0.004	0.001	0.003	0.008	0.001	0.013	0.002	0.001	0.001	0.001	0	0.006	0.003	0.007	0.003	0.008	0.002	0.003	0.001	0.003	0.001	0	0.019	0.001	0	0	0	0.002
A. oxysepala	0.311	0.293	0.318	0.003	0.011	0.012	0.001	0.003	0.005	0.002	0.004	0.008	0.001	0.014	0.002	0.002	0.001	0.002	0.001	0.006	0.003	0.007	0.004	0.008	0.002	0.003	0.002	0.003	0.002	0.001	0.02	0.001	0.001	0	0	0.002	0
A. oxysepala	0.311	0.293	0.318	0.003	0.01	0.011	0.001	0.003	0.004	0.002	0.003	0.008	0.001	0.013	0.002	0.002	0.001	0.001	0.001	0.006	0.003	0.007	0.003	0.008	0.002	0.003	0.001	0.003	0.001	0	0.02	0.001	0.001	0	0	0.002	0	0
Interspecific genetic divergence between the Aquilegia japonica and A. oxysepala are highlighted with light orange color; Interspecific genetic divergence between the two species and A. sibirica are highlighted with light green color.

## Sheet: Chr05
Table S5. Pair-wise genetic distance among the 39 Aquilegia accessions at the chrmosome 5.
Species name	A. coerulea	A. vulgaris	A. sibirica	A. japonica	A. oxysepala	A. japonica	A. japonica	A. oxysepala	A. oxysepala	A. japonica	A. oxysepala	A. oxysepala	A. oxysepala	A. oxysepala	A. japonica	A. japonica	A. oxysepala	A. japonica	A. japonica	A. oxysepala	A. japonica	A. japonica	A. oxysepala	hybrid	A. japonica	A. oxysepala	A. japonica	A. oxysepala	A. japonica	A. japonica	A. oxysepala	A. japonica	A. oxysepala	A. japonica	A. oxysepala	A. japonica	hybrid	A. oxysepala	A. oxysepala
A. coerulea
A. vulgaris	0.646
A. sibirica	0.61	0.585
A. japonica	0.349	0.335	0.283
A. oxysepala	0.365	0.351	0.3	0.021
A. japonica	0.348	0.334	0.282	0.002	0.02
A. japonica	0.348	0.334	0.282	0.002	0.02	0.001
A. oxysepala	0.348	0.335	0.283	0.003	0.019	0.002	0.002
A. oxysepala	0.35	0.336	0.284	0.005	0.021	0.003	0.003	0.003
A. japonica	0.349	0.335	0.284	0.004	0.021	0.002	0.003	0.004	0.005
A. oxysepala	0.35	0.336	0.285	0.005	0.021	0.004	0.004	0.004	0.005	0.006
A. oxysepala	0.355	0.341	0.29	0.01	0.026	0.009	0.009	0.009	0.01	0.011	0.011
A. oxysepala	0.348	0.334	0.283	0.003	0.019	0.002	0.002	0.002	0.003	0.003	0.003	0.008
A. oxysepala	0.352	0.338	0.287	0.007	0.023	0.006	0.006	0.006	0.007	0.008	0.008	0.012	0.005
A. japonica	0.348	0.334	0.282	0.002	0.02	0.001	0.001	0.002	0.004	0.003	0.004	0.009	0.002	0.006
A. japonica	0.347	0.334	0.282	0.002	0.02	0.001	0.001	0.002	0.003	0.002	0.004	0.009	0.002	0.006	0.001
A. oxysepala	0.348	0.334	0.283	0.003	0.019	0.002	0.002	0.002	0.003	0.003	0.003	0.009	0.001	0.005	0.002	0.002
A. japonica	0.348	0.334	0.282	0.003	0.02	0.001	0.002	0.003	0.004	0.003	0.004	0.009	0.002	0.006	0.001	0.001	0.002
A. japonica	0.347	0.333	0.282	0.002	0.019	0.001	0.001	0.002	0.003	0.002	0.004	0.009	0.001	0.006	0.001	0	0.001	0.001
A. oxysepala	0.354	0.34	0.289	0.009	0.025	0.008	0.008	0.008	0.009	0.01	0.01	0.014	0.007	0.012	0.008	0.008	0.007	0.008	0.008
A. japonica	0.348	0.335	0.283	0.003	0.02	0.002	0.002	0.003	0.004	0.003	0.005	0.01	0.002	0.007	0.002	0.002	0.002	0.002	0.001	0.009
A. japonica	0.348	0.334	0.282	0.002	0.02	0.001	0.001	0.002	0.004	0.003	0.004	0.009	0.002	0.006	0.001	0.001	0.002	0.002	0.001	0.008	0.002
A. oxysepala	0.355	0.341	0.29	0.01	0.025	0.009	0.009	0.009	0.01	0.01	0.01	0.015	0.008	0.012	0.009	0.009	0.008	0.009	0.008	0.013	0.01	0.009
hybrid	0.35	0.336	0.285	0.005	0.021	0.004	0.004	0.004	0.005	0.005	0.006	0.011	0.003	0.008	0.004	0.004	0.004	0.004	0.003	0.01	0.004	0.004	0.011
A. japonica	0.348	0.334	0.282	0.002	0.02	0.001	0.001	0.002	0.004	0.003	0.004	0.009	0.002	0.006	0.001	0.001	0.002	0.002	0.001	0.008	0.002	0.001	0.009	0.004
A. oxysepala	0.349	0.335	0.284	0.004	0.02	0.003	0.003	0.003	0.004	0.005	0.005	0.01	0.002	0.007	0.003	0.003	0.002	0.003	0.003	0.009	0.004	0.003	0.009	0.005	0.003
A. japonica	0.347	0.334	0.282	0.002	0.02	0.001	0.001	0.002	0.003	0.003	0.004	0.009	0.001	0.006	0.001	0.001	0.001	0.001	0.001	0.008	0.002	0.001	0.009	0.004	0.001	0.003
A. oxysepala	0.353	0.339	0.288	0.008	0.024	0.007	0.007	0.007	0.008	0.009	0.008	0.013	0.006	0.011	0.007	0.007	0.007	0.007	0.007	0.012	0.008	0.007	0.013	0.009	0.007	0.008	0.007
A. japonica	0.348	0.334	0.283	0.003	0.02	0.001	0.002	0.003	0.004	0.003	0.004	0.009	0.002	0.006	0.001	0.001	0.002	0	0.001	0.008	0.002	0.002	0.009	0.004	0.002	0.003	0.001	0.007
A. japonica	0.347	0.333	0.282	0.002	0.019	0.001	0.001	0.002	0.003	0.002	0.004	0.009	0.001	0.006	0.001	0.001	0.001	0.001	0	0.008	0.002	0.001	0.008	0.003	0.001	0.003	0.001	0.007	0.001
A. oxysepala	0.358	0.344	0.293	0.013	0.028	0.012	0.012	0.012	0.013	0.013	0.013	0.018	0.011	0.015	0.012	0.012	0.011	0.012	0.011	0.017	0.013	0.012	0.018	0.014	0.012	0.012	0.012	0.015	0.012	0.011
A. japonica	0.347	0.333	0.282	0.002	0.019	0.001	0.001	0.002	0.003	0.002	0.003	0.008	0.001	0.005	0.001	0.001	0.001	0.001	0	0.007	0.002	0.001	0.008	0.003	0.001	0.002	0.001	0.007	0.001	0.001	0.011
A. oxysepala	0.348	0.334	0.283	0.003	0.019	0.002	0.002	0.002	0.003	0.004	0.004	0.009	0.001	0.006	0.002	0.002	0.001	0.002	0.002	0.008	0.003	0.002	0.009	0.004	0.002	0.003	0.002	0.007	0.002	0.002	0.012	0.001
A. japonica	0.347	0.333	0.282	0.002	0.019	0.001	0.001	0.002	0.003	0.002	0.004	0.009	0.001	0.006	0.001	0.001	0.001	0.001	0	0.008	0.002	0.001	0.008	0.003	0.001	0.003	0.001	0.007	0.001	0	0.011	0.001	0.002
A. oxysepala	0.348	0.334	0.282	0.002	0.019	0.001	0.001	0.001	0.003	0.003	0.003	0.008	0.001	0.005	0.002	0.001	0.001	0.002	0.001	0.007	0.002	0.002	0.008	0.003	0.002	0.002	0.001	0.006	0.002	0.001	0.011	0.001	0.001	0.001
A. japonica	0.348	0.334	0.283	0.003	0.02	0.002	0.002	0.003	0.004	0.003	0.004	0.01	0.002	0.007	0.002	0.002	0.002	0.002	0.001	0.008	0.002	0.002	0.009	0.004	0.002	0.003	0.002	0.008	0.002	0.001	0.012	0.001	0.003	0.001	0.002
hybrid	0.348	0.334	0.282	0.002	0.02	0.001	0.001	0.002	0.003	0.003	0.004	0.009	0.001	0.006	0.001	0.001	0.001	0.002	0.001	0.008	0.002	0.001	0.009	0.004	0.001	0.003	0.001	0.007	0.002	0.001	0.012	0.001	0.002	0.001	0.001	0.002
A. oxysepala	0.347	0.334	0.282	0.002	0.019	0.001	0.001	0.001	0.003	0.003	0.003	0.008	0.001	0.005	0.001	0.001	0.001	0.002	0.001	0.007	0.002	0.001	0.008	0.003	0.001	0.002	0.001	0.006	0.002	0.001	0.011	0.001	0.001	0.001	0	0.002	0.001
A. oxysepala	0.348	0.334	0.282	0.002	0.019	0.001	0.001	0.001	0.003	0.003	0.003	0.008	0.001	0.005	0.001	0.001	0.001	0.002	0.001	0.007	0.002	0.002	0.008	0.003	0.001	0.002	0.001	0.006	0.002	0.001	0.011	0.001	0.001	0.001	0	0.002	0.001	0
Interspecific genetic divergence between the Aquilegia japonica and A. oxysepala are highlighted with light orange color; Interspecific genetic divergence between the two species and A. sibirica are highlighted with light green color.

## Sheet: Chr06
Table S5. Pair-wise genetic distance among the 39 Aquilegia accessions at the chrmosome 6.
Species name	A. coerulea	A. vulgaris	A. sibirica	A. japonica	A. oxysepala	A. japonica	A. japonica	A. oxysepala	A. oxysepala	A. japonica	A. oxysepala	A. oxysepala	A. oxysepala	A. oxysepala	A. japonica	A. japonica	A. oxysepala	A. japonica	A. japonica	A. oxysepala	A. japonica	A. japonica	A. oxysepala	hybrid	A. japonica	A. oxysepala	A. japonica	A. oxysepala	A. japonica	A. japonica	A. oxysepala	A. japonica	A. oxysepala	A. japonica	A. oxysepala	A. japonica	hybrid	A. oxysepala	A. oxysepala
A. coerulea
A. vulgaris	0.628
A. sibirica	0.623	0.582
A. japonica	0.353	0.323	0.288
A. oxysepala	0.365	0.334	0.3	0.018
A. japonica	0.352	0.322	0.287	0.005	0.017
A. japonica	0.351	0.321	0.286	0.004	0.016	0.003
A. oxysepala	0.354	0.324	0.289	0.007	0.018	0.006	0.005
A. oxysepala	0.354	0.323	0.289	0.007	0.018	0.006	0.005	0.007
A. japonica	0.351	0.32	0.286	0.004	0.016	0.002	0.002	0.005	0.005
A. oxysepala	0.355	0.326	0.291	0.009	0.02	0.008	0.007	0.009	0.008	0.007
A. oxysepala	0.355	0.325	0.291	0.009	0.02	0.008	0.006	0.009	0.009	0.006	0.011
A. oxysepala	0.351	0.32	0.286	0.004	0.015	0.003	0.002	0.004	0.004	0.002	0.006	0.006
A. oxysepala	0.36	0.329	0.295	0.013	0.023	0.012	0.011	0.013	0.013	0.011	0.015	0.013	0.01
A. japonica	0.351	0.321	0.286	0.004	0.016	0.003	0.002	0.005	0.005	0.002	0.007	0.007	0.002	0.011
A. japonica	0.351	0.321	0.286	0.004	0.016	0.002	0.002	0.005	0.005	0.001	0.007	0.007	0.002	0.011	0.002
A. oxysepala	0.35	0.32	0.286	0.004	0.015	0.003	0.001	0.004	0.004	0.001	0.006	0.006	0.001	0.01	0.002	0.002
A. japonica	0.351	0.321	0.286	0.004	0.016	0.003	0.002	0.005	0.005	0.002	0.007	0.006	0.002	0.011	0.001	0.002	0.001
A. japonica	0.35	0.32	0.286	0.003	0.015	0.002	0.001	0.004	0.004	0.001	0.006	0.006	0.001	0.01	0.001	0.001	0.001	0.001
A. oxysepala	0.352	0.321	0.287	0.005	0.016	0.004	0.003	0.006	0.005	0.003	0.007	0.007	0.002	0.011	0.003	0.003	0.002	0.003	0.002
A. japonica	0.352	0.321	0.287	0.005	0.017	0.004	0.003	0.006	0.006	0.003	0.008	0.007	0.003	0.012	0.002	0.003	0.002	0.002	0.002	0.003
A. japonica	0.353	0.323	0.289	0.006	0.019	0.005	0.005	0.008	0.007	0.004	0.01	0.009	0.004	0.014	0.005	0.004	0.004	0.004	0.003	0.005	0.005
A. oxysepala	0.358	0.328	0.294	0.011	0.022	0.011	0.009	0.012	0.012	0.009	0.014	0.013	0.009	0.017	0.009	0.01	0.009	0.009	0.009	0.009	0.01	0.012
hybrid	0.351	0.32	0.286	0.004	0.015	0.003	0.001	0.005	0.005	0.002	0.007	0.006	0.002	0.01	0.002	0.002	0.001	0.002	0.001	0.003	0.003	0.004	0.009
A. japonica	0.351	0.32	0.286	0.004	0.015	0.003	0.001	0.005	0.004	0.001	0.007	0.006	0.001	0.01	0.001	0.001	0.001	0.001	0.001	0.002	0.002	0.004	0.009	0.001
A. oxysepala	0.355	0.324	0.29	0.008	0.018	0.007	0.006	0.009	0.008	0.006	0.011	0.01	0.005	0.014	0.006	0.006	0.005	0.006	0.005	0.007	0.007	0.009	0.013	0.006	0.006
A. japonica	0.351	0.321	0.287	0.005	0.016	0.004	0.002	0.005	0.005	0.002	0.008	0.007	0.002	0.011	0.002	0.003	0.002	0.002	0.002	0.003	0.003	0.005	0.01	0.002	0.002	0.007
A. oxysepala	0.355	0.325	0.29	0.008	0.02	0.007	0.006	0.008	0.009	0.006	0.01	0.01	0.006	0.015	0.006	0.006	0.005	0.006	0.005	0.007	0.007	0.009	0.013	0.006	0.006	0.009	0.007
A. japonica	0.351	0.321	0.286	0.004	0.016	0.003	0.002	0.005	0.005	0.002	0.007	0.006	0.002	0.011	0.001	0.002	0.002	0	0.001	0.003	0.002	0.004	0.009	0.002	0.001	0.006	0.002	0.006
A. japonica	0.35	0.32	0.286	0.004	0.015	0.003	0.001	0.004	0.004	0.001	0.007	0.006	0.001	0.01	0.001	0.002	0.001	0.001	0.001	0.002	0.002	0.004	0.009	0.001	0.001	0.005	0.002	0.006	0.001
A. oxysepala	0.362	0.332	0.298	0.016	0.026	0.015	0.014	0.016	0.016	0.014	0.018	0.017	0.013	0.021	0.014	0.014	0.013	0.013	0.013	0.014	0.014	0.016	0.02	0.013	0.013	0.017	0.014	0.017	0.013	0.013
A. japonica	0.35	0.32	0.286	0.003	0.015	0.002	0.001	0.004	0.004	0.001	0.006	0.006	0.001	0.01	0.001	0.001	0.001	0.001	0.001	0.002	0.002	0.004	0.009	0.001	0.001	0.005	0.002	0.005	0.001	0	0.013
A. oxysepala	0.351	0.32	0.286	0.004	0.015	0.003	0.002	0.005	0.005	0.002	0.007	0.006	0.002	0.01	0.002	0.002	0.001	0.002	0.001	0.002	0.003	0.005	0.009	0.001	0.001	0.006	0.002	0.006	0.002	0.001	0.013	0.001
A. japonica	0.35	0.32	0.286	0.003	0.015	0.002	0.001	0.004	0.004	0.001	0.006	0.006	0.001	0.01	0.001	0.001	0.001	0.001	0.001	0.002	0.002	0.004	0.009	0.001	0.001	0.005	0.002	0.005	0.001	0	0.013	0	0.001
A. oxysepala	0.35	0.32	0.286	0.004	0.015	0.003	0.001	0.004	0.004	0.001	0.006	0.006	0.001	0.01	0.002	0.002	0	0.001	0.001	0.002	0.002	0.004	0.009	0.001	0.001	0.005	0.002	0.005	0.001	0.001	0.013	0.001	0.001	0.001
A. japonica	0.351	0.321	0.287	0.005	0.016	0.004	0.002	0.005	0.005	0.002	0.007	0.007	0.002	0.011	0.002	0.002	0.002	0.002	0.002	0.003	0.003	0.005	0.01	0.002	0.002	0.006	0.002	0.006	0.002	0.001	0.014	0.001	0.002	0.001	0.002
hybrid	0.35	0.32	0.285	0.003	0.015	0.002	0.001	0.004	0.004	0.001	0.006	0.006	0.001	0.01	0.001	0.001	0.001	0.001	0.001	0.002	0.002	0.004	0.009	0.001	0.001	0.005	0.002	0.005	0.001	0	0.013	0	0.001	0	0.001	0.001
A. oxysepala	0.351	0.32	0.286	0.004	0.015	0.003	0.002	0.004	0.004	0.001	0.006	0.006	0.001	0.01	0.002	0.002	0	0.002	0.001	0.002	0.003	0.004	0.009	0.002	0.001	0.005	0.002	0.005	0.002	0.001	0.013	0.001	0.001	0.001	0	0.002	0.001
A. oxysepala	0.35	0.32	0.286	0.004	0.015	0.003	0.001	0.004	0.004	0.001	0.006	0.006	0.001	0.01	0.002	0.002	0.001	0.001	0.001	0.002	0.002	0.004	0.009	0.001	0.001	0.005	0.002	0.005	0.001	0.001	0.013	0.001	0.001	0.001	0.001	0.002	0.001	0.001
Interspecific genetic divergence between the Aquilegia japonica and A. oxysepala are highlighted with light orange color; Interspecific genetic divergence between the two species and A. sibirica are highlighted with light green color.

## Sheet: Chr07
Table S5. Pair-wise genetic distance among the 39 Aquilegia accessions at the chrmosome 7.
Species name	A. coerulea	A. vulgaris	A. sibirica	A. japonica	A. oxysepala	A. japonica	A. japonica	A. oxysepala	A. oxysepala	A. japonica	A. oxysepala	A. oxysepala	A. oxysepala	A. oxysepala	A. japonica	A. japonica	A. oxysepala	A. japonica	A. japonica	A. oxysepala	A. japonica	A. japonica	A. oxysepala	hybrid	A. japonica	A. oxysepala	A. japonica	A. oxysepala	A. japonica	A. japonica	A. oxysepala	A. japonica	A. oxysepala	A. japonica	A. oxysepala	A. japonica	hybrid	A. oxysepala	A. oxysepala
A. coerulea
A. vulgaris	0.63
A. sibirica	0.637	0.592
A. japonica	0.359	0.323	0.303
A. oxysepala	0.372	0.336	0.316	0.017
A. japonica	0.361	0.325	0.305	0.006	0.019
A. japonica	0.358	0.322	0.302	0.003	0.016	0.005
A. oxysepala	0.359	0.323	0.303	0.004	0.016	0.006	0.002
A. oxysepala	0.362	0.326	0.306	0.007	0.02	0.009	0.006	0.006
A. japonica	0.358	0.322	0.302	0.003	0.016	0.005	0.002	0.002	0.006
A. oxysepala	0.359	0.323	0.303	0.004	0.016	0.006	0.003	0.003	0.006	0.002
A. oxysepala	0.365	0.329	0.309	0.011	0.022	0.012	0.009	0.01	0.012	0.009	0.01
A. oxysepala	0.358	0.322	0.302	0.003	0.015	0.005	0.001	0.002	0.005	0.001	0.002	0.009
A. oxysepala	0.366	0.331	0.31	0.011	0.023	0.013	0.01	0.01	0.014	0.01	0.011	0.015	0.01
A. japonica	0.358	0.322	0.302	0.003	0.016	0.005	0.002	0.002	0.006	0.001	0.002	0.009	0.001	0.01
A. japonica	0.358	0.323	0.302	0.003	0.016	0.004	0.002	0.003	0.006	0.002	0.003	0.01	0.002	0.011	0.002
A. oxysepala	0.357	0.322	0.302	0.003	0.015	0.004	0.001	0.002	0.005	0.001	0.002	0.009	0.001	0.01	0.001	0.002
A. japonica	0.358	0.322	0.302	0.003	0.016	0.005	0.002	0.002	0.006	0.001	0.003	0.009	0.001	0.01	0.001	0.002	0.001
A. japonica	0.357	0.321	0.301	0.002	0.015	0.004	0.001	0.002	0.005	0.001	0.002	0.009	0.001	0.009	0.001	0.001	0.001	0.001
A. oxysepala	0.359	0.324	0.303	0.004	0.017	0.006	0.003	0.003	0.007	0.003	0.004	0.01	0.002	0.011	0.003	0.003	0.002	0.003	0.002
A. japonica	0.359	0.323	0.303	0.004	0.017	0.006	0.003	0.004	0.007	0.003	0.004	0.011	0.003	0.011	0.002	0.003	0.003	0.002	0.002	0.004
A. japonica	0.358	0.322	0.302	0.003	0.016	0.005	0.002	0.003	0.006	0.002	0.003	0.009	0.002	0.01	0.002	0.002	0.001	0.002	0.001	0.003	0.003
A. oxysepala	0.359	0.324	0.304	0.005	0.017	0.006	0.003	0.004	0.007	0.003	0.004	0.01	0.003	0.011	0.003	0.004	0.003	0.003	0.003	0.004	0.005	0.003
hybrid	0.358	0.323	0.302	0.003	0.016	0.005	0.002	0.003	0.006	0.002	0.003	0.009	0.002	0.01	0.002	0.002	0.002	0.002	0.001	0.003	0.003	0.002	0.003
A. japonica	0.358	0.322	0.302	0.003	0.016	0.005	0.001	0.002	0.006	0.001	0.002	0.009	0.001	0.01	0.001	0.002	0.001	0.001	0.001	0.003	0.003	0.002	0.003	0.002
A. oxysepala	0.359	0.324	0.303	0.005	0.017	0.006	0.003	0.004	0.007	0.003	0.004	0.01	0.003	0.011	0.003	0.004	0.003	0.003	0.002	0.004	0.004	0.003	0.004	0.003	0.003
A. japonica	0.358	0.322	0.302	0.003	0.016	0.005	0.002	0.003	0.006	0.002	0.003	0.01	0.002	0.011	0.002	0.003	0.002	0.002	0.001	0.003	0.003	0.002	0.004	0.002	0.002	0.004
A. oxysepala	0.36	0.324	0.304	0.005	0.017	0.007	0.004	0.004	0.007	0.003	0.004	0.011	0.003	0.012	0.003	0.004	0.003	0.004	0.003	0.004	0.005	0.004	0.005	0.004	0.003	0.005	0.004
A. japonica	0.358	0.322	0.302	0.003	0.016	0.005	0.002	0.002	0.006	0.001	0.003	0.009	0.001	0.01	0.001	0.002	0.001	0	0.001	0.003	0.002	0.002	0.003	0.002	0.001	0.003	0.002	0.004
A. japonica	0.357	0.322	0.301	0.002	0.015	0.004	0.001	0.002	0.006	0.001	0.002	0.009	0.001	0.01	0.001	0.002	0.001	0.001	0	0.003	0.002	0.001	0.003	0.002	0.001	0.003	0.002	0.003	0.001
A. oxysepala	0.365	0.329	0.31	0.011	0.023	0.013	0.009	0.01	0.013	0.009	0.01	0.016	0.009	0.017	0.009	0.01	0.009	0.009	0.009	0.01	0.011	0.01	0.011	0.01	0.009	0.011	0.01	0.011	0.009	0.009
A. japonica	0.357	0.322	0.301	0.002	0.015	0.004	0.001	0.002	0.005	0.001	0.002	0.009	0.001	0.009	0.001	0.001	0	0.001	0	0.002	0.002	0.001	0.002	0.001	0.001	0.002	0.001	0.003	0.001	0.001	0.009
A. oxysepala	0.357	0.322	0.302	0.002	0.015	0.004	0.001	0.002	0.005	0.001	0.002	0.009	0.001	0.009	0.001	0.002	0.001	0.001	0	0.002	0.002	0.001	0.003	0.001	0.001	0.003	0.001	0.003	0.001	0.001	0.009	0
A. japonica	0.357	0.321	0.301	0.002	0.015	0.004	0.001	0.002	0.005	0.001	0.002	0.008	0.001	0.009	0.001	0.001	0	0.001	0	0.002	0.002	0.001	0.002	0.001	0.001	0.002	0.001	0.003	0.001	0	0.009	0	0
A. oxysepala	0.357	0.322	0.302	0.002	0.015	0.004	0.001	0.002	0.005	0.001	0.002	0.009	0.001	0.01	0.001	0.002	0.001	0.001	0	0.002	0.003	0.001	0.003	0.002	0.001	0.003	0.002	0.003	0.001	0.001	0.009	0	0	0
A. japonica	0.358	0.323	0.302	0.003	0.016	0.005	0.002	0.003	0.007	0.002	0.003	0.01	0.002	0.011	0.002	0.003	0.002	0.002	0.002	0.004	0.004	0.002	0.004	0.003	0.002	0.004	0.002	0.004	0.002	0.002	0.01	0.002	0.002	0.002	0.002
hybrid	0.357	0.321	0.301	0.002	0.015	0.004	0.001	0.002	0.005	0.001	0.002	0.008	0.001	0.009	0.001	0.001	0	0.001	0	0.002	0.002	0.001	0.002	0.001	0.001	0.002	0.001	0.003	0.001	0	0.009	0	0	0	0	0.002
A. oxysepala	0.357	0.322	0.302	0.002	0.015	0.004	0.001	0.002	0.005	0.001	0.002	0.009	0.001	0.009	0.001	0.002	0	0.001	0	0.002	0.002	0.001	0.003	0.001	0.001	0.003	0.001	0.003	0.001	0.001	0.009	0	0	0	0	0.002	0
A. oxysepala	0.358	0.322	0.302	0.003	0.015	0.005	0.001	0.002	0.006	0.001	0.002	0.009	0.001	0.01	0.001	0.002	0.001	0.001	0.001	0.003	0.003	0.002	0.003	0.002	0.001	0.002	0.002	0.003	0.001	0.001	0.009	0.001	0.001	0.001	0.001	0.002	0.001	0.001
Interspecific genetic divergence between the Aquilegia japonica and A. oxysepala are highlighted with light orange color; Interspecific genetic divergence between the two species and A. sibirica are highlighted with light green color.

## Sheet: All
Table S5. Pair-wise genetic distance among the 39 Aquilegia accessions at the whole genome level.
Species name	A. coerulea	A. vulgaris	A. sibirica	A. japonica	A. oxysepala	A. japonica	A. japonica	A. oxysepala	A. oxysepala	A. japonica	A. oxysepala	A. oxysepala	A. oxysepala	A. oxysepala	A. japonica	A. japonica	A. oxysepala	A. japonica	A. japonica	A. oxysepala	A. japonica	A. japonica	A. oxysepala	hybrid	A. japonica	A. oxysepala	A. japonica	A. oxysepala	A. japonica	A. japonica	A. oxysepala	A. japonica	A. oxysepala	A. japonica	A. oxysepala	A. japonica	hybrid	A. oxysepala	A. oxysepala
A. coerulea	0
A. vulgaris	0.638	0
A. sibirica	0.609	0.583	0
A. japonica	0.344	0.331	0.284	0
A. oxysepala	0.358	0.344	0.298	0.019	0
A. japonica	0.345	0.331	0.285	0.004	0.019	0
A. japonica	0.343	0.329	0.283	0.003	0.017	0.003	0
A. oxysepala	0.345	0.332	0.286	0.006	0.016	0.006	0.004	0
A. oxysepala	0.348	0.334	0.288	0.009	0.018	0.009	0.007	0.005	0
A. japonica	0.343	0.33	0.283	0.003	0.018	0.003	0.002	0.005	0.008	0
A. oxysepala	0.35	0.336	0.29	0.01	0.02	0.011	0.009	0.007	0.009	0.009	0
A. oxysepala	0.35	0.337	0.291	0.011	0.02	0.012	0.01	0.008	0.011	0.01	0.012	0
A. oxysepala	0.344	0.331	0.285	0.005	0.015	0.006	0.004	0.002	0.005	0.004	0.006	0.007	0
A. oxysepala	0.353	0.339	0.293	0.013	0.022	0.014	0.012	0.01	0.013	0.012	0.014	0.014	0.01	0
A. japonica	0.344	0.33	0.284	0.004	0.019	0.004	0.003	0.006	0.009	0.003	0.01	0.011	0.005	0.013	0
A. japonica	0.344	0.33	0.284	0.003	0.018	0.003	0.002	0.005	0.008	0.002	0.01	0.011	0.005	0.013	0.003	0
A. oxysepala	0.344	0.331	0.285	0.005	0.015	0.005	0.004	0.002	0.005	0.004	0.007	0.007	0.001	0.009	0.005	0.004	0
A. japonica	0.343	0.33	0.283	0.003	0.018	0.003	0.002	0.005	0.008	0.002	0.009	0.01	0.004	0.012	0.002	0.002	0.004	0
A. japonica	0.343	0.329	0.282	0.002	0.017	0.002	0.001	0.004	0.007	0.001	0.009	0.01	0.003	0.012	0.002	0.001	0.003	0.001	0
A. oxysepala	0.349	0.335	0.289	0.01	0.019	0.01	0.008	0.007	0.009	0.009	0.011	0.012	0.006	0.014	0.01	0.009	0.006	0.009	0.008	0
A. japonica	0.345	0.331	0.284	0.004	0.019	0.005	0.003	0.006	0.009	0.003	0.011	0.012	0.005	0.014	0.002	0.004	0.005	0.003	0.002	0.01	0
A. japonica	0.345	0.331	0.285	0.004	0.02	0.005	0.003	0.007	0.009	0.003	0.011	0.012	0.006	0.014	0.005	0.004	0.006	0.004	0.003	0.01	0.005	0
A. oxysepala	0.35	0.336	0.29	0.01	0.02	0.011	0.009	0.007	0.01	0.009	0.011	0.012	0.006	0.014	0.01	0.01	0.006	0.009	0.009	0.009	0.01	0.011	0
hybrid	0.346	0.332	0.286	0.006	0.018	0.007	0.005	0.005	0.008	0.005	0.009	0.01	0.004	0.012	0.006	0.006	0.004	0.005	0.005	0.009	0.007	0.007	0.009	0
A. japonica	0.343	0.329	0.283	0.003	0.017	0.003	0.002	0.004	0.007	0.002	0.009	0.01	0.004	0.012	0.003	0.002	0.003	0.002	0.001	0.008	0.003	0.004	0.009	0.005	0
A. oxysepala	0.347	0.333	0.287	0.007	0.017	0.008	0.006	0.004	0.007	0.006	0.009	0.01	0.004	0.012	0.007	0.007	0.003	0.006	0.006	0.008	0.008	0.008	0.009	0.006	0.006	0
A. japonica	0.343	0.329	0.283	0.003	0.018	0.004	0.001	0.005	0.007	0.002	0.009	0.01	0.004	0.012	0.003	0.002	0.004	0.002	0.001	0.008	0.003	0.004	0.009	0.005	0.002	0.006	0
A. oxysepala	0.349	0.335	0.289	0.01	0.019	0.01	0.008	0.006	0.009	0.009	0.011	0.012	0.006	0.014	0.01	0.009	0.006	0.009	0.008	0.01	0.01	0.01	0.01	0.009	0.008	0.008	0.009	0
A. japonica	0.343	0.33	0.283	0.003	0.018	0.003	0.002	0.005	0.008	0.002	0.009	0.01	0.004	0.012	0.002	0.002	0.004	0	0.001	0.009	0.003	0.004	0.009	0.005	0.002	0.006	0.002	0.009	0
A. japonica	0.343	0.329	0.283	0.002	0.017	0.003	0.001	0.004	0.007	0.001	0.009	0.009	0.003	0.012	0.002	0.002	0.003	0.001	0.001	0.008	0.003	0.003	0.008	0.005	0.001	0.006	0.001	0.008	0.001	0
A. oxysepala	0.355	0.342	0.296	0.016	0.026	0.017	0.015	0.013	0.016	0.015	0.017	0.018	0.013	0.02	0.016	0.016	0.012	0.015	0.015	0.016	0.017	0.017	0.017	0.015	0.015	0.015	0.015	0.016	0.015	0.015	0
A. japonica	0.343	0.329	0.283	0.003	0.017	0.003	0.001	0.005	0.007	0.002	0.009	0.01	0.004	0.012	0.003	0.002	0.004	0.002	0.001	0.008	0.003	0.004	0.009	0.005	0.002	0.006	0.001	0.008	0.002	0.001	0.015	0
A. oxysepala	0.345	0.331	0.286	0.006	0.015	0.006	0.004	0.003	0.005	0.005	0.007	0.008	0.002	0.01	0.006	0.005	0.002	0.005	0.004	0.006	0.006	0.006	0.007	0.005	0.004	0.004	0.005	0.006	0.005	0.004	0.013	0.004	0
A. japonica	0.343	0.329	0.283	0.002	0.017	0.003	0.001	0.004	0.007	0.001	0.008	0.009	0.003	0.011	0.002	0.002	0.003	0.001	0.001	0.008	0.003	0.003	0.008	0.005	0.001	0.005	0.001	0.008	0.001	0	0.014	0.001	0.004	0
A. oxysepala	0.344	0.331	0.285	0.005	0.015	0.005	0.003	0.002	0.004	0.004	0.006	0.007	0.001	0.009	0.005	0.004	0.001	0.004	0.003	0.006	0.005	0.006	0.006	0.004	0.003	0.003	0.004	0.006	0.004	0.003	0.012	0.003	0.001	0.003	0
A. japonica	0.344	0.33	0.283	0.003	0.018	0.004	0.002	0.005	0.008	0.002	0.01	0.01	0.004	0.012	0.003	0.003	0.004	0.002	0.002	0.009	0.003	0.004	0.009	0.005	0.002	0.007	0.002	0.009	0.002	0.001	0.015	0.002	0.005	0.001	0.004	0
hybrid	0.343	0.329	0.283	0.003	0.017	0.003	0.001	0.004	0.006	0.002	0.008	0.009	0.003	0.011	0.002	0.002	0.003	0.002	0.001	0.007	0.003	0.003	0.008	0.005	0.002	0.005	0.001	0.007	0.002	0.001	0.014	0.001	0.003	0	0.003	0.002	0
A. oxysepala	0.344	0.331	0.285	0.005	0.015	0.005	0.003	0.002	0.005	0.004	0.006	0.007	0.001	0.009	0.005	0.004	0.001	0.004	0.003	0.006	0.005	0.006	0.006	0.004	0.003	0.003	0.004	0.006	0.004	0.003	0.012	0.003	0.001	0.003	0	0.004	0.003	0
A. oxysepala	0.345	0.331	0.285	0.005	0.015	0.006	0.004	0.002	0.005	0.004	0.007	0.008	0.002	0.01	0.005	0.005	0.001	0.004	0.004	0.006	0.006	0.006	0.007	0.004	0.004	0.004	0.004	0.006	0.004	0.004	0.013	0.004	0.002	0.003	0.001	0.004	0.003	0.001	0
Interspecific genetic divergence between the Aquilegia japonica and A. oxysepala are highlighted with light orange color; Interspecific genetic divergence between the two species and A. sibirica are highlighted with light green color.
