# Supplementary material for: Rapid Divergence Followed by Adaptation to Contrasting Ecological Niches of Two Closely Related Columbine Species Aquilegia japonica and A. oxysepala
Source: Genome Biol Evol. 2019 Feb 21;11(3):919–30. doi: 10.1093/gbe/evz038 (PMC6433176; doi:10.1093/gbe/evz038)
Supplement: Supplementary Data [file evz038_supp.zip › Supplementary Tables1_4_and_6_7.xlsx]

## Sheet: Table S1
Table S1. Information of the 34 samples of Aquilegia japonica, A. oxysepala and their hybrid using in this study.
Species name	Sample ID	Group name	Location	Altitude (m)	Coordinates
Aquilegia oxysepala	ajb	Southern	Jingyu	585	42.24 N 126.40 E
	aja	Southern	Jingyu	585	42.24 N 126.40 E
	ab21	Southern	Changbaishan	1567	42.05 N 128.04 E
	ab13	Southern	Changbaishan	1733	42.03 N 128.03 E
	ab19	Southern	Changbaishan	1567	42.05 N 128.04 E
	ab28	Southern	Changbaishan	1118	42.11 N 128.11 E
	ac53	Southern	Changbaishan	N/A	41.54 N 127.55 E
	ac57	Southern	Changbaishan	N/A	42.05 N 127.42 E
	adb	Southern	Dunhua	506	43.26 N 128.12 E
	ada	Southern	Dunhua	508	43.31 N 128.03 E
	ap31	Northern	Pingdingshan	1000	46.38 N 128.28 E
	ap34	Northern	Pingdingshan	N/A	N/A
	yjp1	Northern	Pingdingshan	N/A	N/A
	yjp2	Northern	Pingdingshan	N/A	N/A
	af2	Northern	Pingdingshan	373	46.39 N 128.33 E
	alb	Northern	Linkou	253	45.50 N 129. 21E
Aquilegia japonica	ap11	Northern	Pingdingshan	1420	40.44 N 128.12 E
	ap14	Northern	Pingdingshan	1420	40.44 N 128.12 E
	ap13	Northern	Pingdingshan	1420	40.44 N 128.12 E
	ycp1	Northern	Pingdingshan	1420	40.44 N 128.12 E
	ycp2	Northern	Pingdingshan	1420	40.44 N 128.12 E
	ap9	Northern	Pingdingshan	1420	40.44 N 128.12 E
	ac15	Southern	Changbaishan	NA	41.59 N 128.01 E
	ac33	Southern	Changbaishan	NA	41.56 N 127.55 E
	ab1	Southern	Changbaishan	1804	42.03 N 128.03 E
	ab8	Southern	Changbaishan	1804	42.03 N 128.03 E
	ab3	Southern	Changbaishan	1804	42.03 N 128.03 E
	ab11	Southern	Changbaishan	1733	42.03 N 128.03 E
	an4	Middle	Laobaishan	1690	44.14 N 127.55 E
	yal3	Middle	Laobaishan	1690	44.14 N 127.55 E
	yal1	Middle	Laobaishan	1690	44.14 N 127.55 E
	yal2	Middle	Laobaishan	1690	44.14 N 127.55 E
Hybrid	yzp1	Hybrid	Pingdingshan	1005	40.44 N 128.16 E
	ycc1	Hybrid	Changbaishan	N/A	41.59 N 128.01 E
N/A, no related information.

## Sheet: Table S2
Table S2. CV error values for each K assignment in the Admixture.
K value	CV error value
1	0.53467
2	0.42016
3	0.43403
4	0.52415
5	0.5176
6	0.43699
7	0.54399
8	0.55797
9	0.62174
10	0.62238

## Sheet: Table S3
Table S3. Shared and specific variant within and among the Aquilegia oxysepala, A. japonica and A. sibirica for each chromosome.
Chromosome	Species-specific variants			Shared variants
	A. japonica	A. oxysepala	A. sibirica	A. japonica-A. sibirica	A. japonica-A. oxysepala	A. oxysepala-A. sibirica	A. japonica-A. oxysepala-A. sibirica
1	333,314 (31.8%)	201,734 (19.2%)	159,748 (15.2%)	204,671 (19.5%)	280,929 (26.8%)	151,268 (14.4%)	141,166 (13.5%)
2	278,480 (29.3%)	189,021 (19.9%)	150,822 (15.9%)	188,822 (19.9%)	262,466 (27.6%)	137,459 (15.4%)	128,811 (13.6%)
3	274,041 (28.5%)	183,110 (19.0%)	159,941 (16.6%)	186,783 (19.4%)	287,194 (29.8%)	147,149 (15.3%)	137,737 (14.3%)
4	249,144 (26.1%)	154,347 (16.2%)	186,133 (19.5%)	135,508 (14.2%)	331,598 (34.7%)	120,213 (12.6%)	111,261 (11.7%)
5	295,118 (29.8%)	168,846 (17.1%)	155,820 (15.7%)	195,183 (19.7%)	303,103 (30.6%)	145,878 (14.7%)	137,245 (13.9%)
6	210,078 (31.4%)	125,619 (18.8%)	102,022 (15.2%)	129,349 (19.3%)	187,247 (28.0%)	97,205 (14.5%)	90,963 (13.6%)
7	294,822 (29.1%)	165,366 (16.3%)	193,112 (19.1%)	192,015 (18.9%)	292,486 (28.9%)	141,192 (13.9%)	132,857 (13.1%)

## Sheet: Table S4
Table S4. Shared and specific variant within and among the Aquilegia oxysepala, A. japonica and their hybrids for each chromosome.
Chromosome	Species-specific variants			Shared variants
	A. japonica	A. oxysepala	Hybrid	A. japonica-Hybrid	A. japonica-A. oxysepala	A. oxysepala-Hybrid	A. japonica-A. oxysepala-Hybrid
1	297,060 (33.0%)	182,049 (20.2%)	10,649 (1.2%)	286,193 (31.8%)	280,929 (31.2%)	216,221 (24.0%)	186,434 (20.7%)
2	247,926 (30.6%)	170,070 (21.0%)	11,956 (1.5%)	261,140 (32.2%)	262,466 (32.4%)	198,174 (24.4%)	170,575 (21.0%)
3	257,271 (31.7%)	154,567 (19.0%)	8,930 (1.1%)	259,912 (32.0%)	287,194 (35.4%)	232,051 (28.6%)	194,096 (23.9%)
4	232,965 (29.9%)	155,079 (19.9%)	10,665 (1.4%)	194,580 (25.0%)	331,598 (42.6%)	162,374 (20.8%)	154,154 (19.8%)
5	256,910 (30.4%)	159,051 (18.8%)	12,844 (1.5%)	284,757 (33.6%)	303,103 (35.8%)	207,039 (24.5%)	188,611 (22.3%)
6	196,447 (34.2%)	106,857 (18.6%)	6,458 (1.1%)	183,792 (32.0%)	187,247 (32.6%)	156,779 (27.3%)	131,775 (23.0%)
7	278,752 (33.6%)	149,114 (18.0%)	9,337 (1.1%)	274,060 (33.0%)	292,486 (35.3%)	223,419 (26.9%)	198,832 (24.0%)

## Sheet: Table S6
Table S6. Inter-specific genetic differentiation (Fst) at the group and species levels for each chromosome.
Species name	Group comparisons*	Chr1	Chr2	Chr3	Chr4	Chr5	Chr6	Chr7
Total level	Ototal vs. Jtotal	0.454676	0.436946	0.412859	0.13042	0.437118	0.445816	0.417529
Sympatric group	Osouth vs. Jsouth	0.525673	0.46261	0.518227	0.194641	0.528484	0.51766	0.519152
	Onorth vs. Jnorth	0.445171	0.471792	0.358965	0.137665	0.389205	0.426039	0.358738
Allopatric group	Osouth vs. Jnorth	0.435024	0.461473	0.405076	0.131505	0.393441	0.416362	0.36307
	Onorth vs. Jsouth	0.547404	0.477541	0.494135	0.228983	0.542814	0.539036	0.536127
	Osouth vs. Jmiddle	0.540059	0.517655	0.514539	0.197275	0.530541	0.527689	0.516329
	Onorth vs. Jmiddle	0.571501	0.542925	0.491744	0.237572	0.552752	0.559924	0.539244
*O and J represent the species Aquilegia oxysepala and Aquilegia japonica, respectively; Total, accessions of the two species were combined according to their taxonomic rank;
South, north and middle represent all accessions from the southern, northern and middle groups for the two species, respectively.

## Sheet: Table S7
Table S7. Genetic divergence (Fs, Dxy and Fst) between the species Aquilegia japonica and A. oxysepala for each chromosome.
Chromosome	Fs	Dxy	Fst
1	2119	0.005172	0.454676
2	1311	0.004761	0.436946
3	61	0.004882	0.412859
4	14	0.003515	0.13042
5	237	0.004895	0.437118
6	171	0.004787	0.445816
7	17	0.004842	0.417529
